# Supplementary material for: Status of Infectious Diseases in Free-Ranging European Brown Hares (Lepus europaeus) Found Dead between 2017 and 2020 in Schleswig-Holstein, Germany
Source: Pathogens. 2023 Feb 2;12(2):239. doi: 10.3390/pathogens12020239 (PMC9959346; doi:10.3390/pathogens12020239)
Supplement: Supplementary file 1 [file pathogens-12-00239-s001.zip]

Archive with 1 entries (1 files):
- pathogens-2163462-supplementary.pdf
